# Supplementary material for: Molecular and Functional Characterization of Neuropeptide F Receptor in Pomacea canaliculata: Roles in Feeding and Digestion and Communication with the Insulin Pathway
Source: Biology (Basel). 2025 Sep 10;14(9):1241. doi: 10.3390/biology14091241 (PMC12466947; doi:10.3390/biology14091241)
Supplement: Supplementary file 1 [file biology-14-01241-s001.zip]

Archive with 2 entries (2 files):
- biology-3821708 Supplementary material.pdf
- Western blot images Statement.pdf
